# Supplementary material for: Discordance of HER2-Low between Primary Tumors and Matched Distant Metastases in Breast Cancer
Source: Cancers (Basel). 2023 Feb 23;15(5):1413. doi: 10.3390/cancers15051413 (PMC10000561; doi:10.3390/cancers15051413)
Supplement: Supplementary file 1 [file cancers-15-01413-s001.zip]

Archive with 10 entries (10 files):
- Supplement/Figure S1.docx
- Supplement/Figure S2.docx
- Supplement/Figure S3.docx
- Supplement/Table S1.docx
- Supplement/Table S2.docx
- Supplement/Table S3.docx
- Supplement/Table S4.docx
- Supplement/Table S5.docx
- Supplement/Table S6.docx
- Supplement/Table S7.docx
